# Supplementary material for: A case report of isolated arrhythmogenic left ventricular cardiomyopathy: phenotypes, diagnosis, and treatment
Source: Eur Heart J Case Rep. 2024 Feb 7;8(2):ytad581. doi: 10.1093/ehjcr/ytad581 (PMC10849070; doi:10.1093/ehjcr/ytad581)
Supplement: ytad581_Supplementary_Data [file ytad581_supplementary_data.zip]

Archive with 2 entries (2 files):
- renamed_bd063.pdf
- supplementary Figure 2.pdf
